# Supplementary material for: Effect of Contact Area and Shape of Anode Current Collectors on Bacterial Community Structure in Microbial Fuel Cells
Source: Molecules. 2022 Mar 30;27(7):2245. doi: 10.3390/molecules27072245 (PMC9000358; doi:10.3390/molecules27072245)
Supplement: Supplementary file 1 [file molecules-27-02245-s001.zip]

Archive with 1 entries (1 files):
- molecules-1622666-supplementary.pdf
